# Supplementary material for: Urolithin M5 from the Leaves of Canarium album (Lour.) DC. Inhibits Influenza Virus by Targeting Neuraminidase
Source: Molecules. 2022 Sep 5;27(17):5724. doi: 10.3390/molecules27175724 (PMC9457573; doi:10.3390/molecules27175724)
Supplement: Supplementary file 1 [file molecules-27-05724-s001.zip]

Archive with 1 entries (1 files):
- molecules-1888599-supplementary.pdf
